# Supplementary material for: Characteristic Features of Deep Brain Lymphatic Vessels and Their Regulation by Chronic Stress
Source: Research (Wash D C). 2023 Apr 13;6:0120. doi: 10.34133/research.0120 (PMC10202180; doi:10.34133/research.0120)
Supplement: Supplementary 2 — Movie S1. LYVE1 signals in whole brain. Movie S2. LYVE1 (lymphatic vessels) and CD34 (blood vessels) signals in the mouse PFC. Movie S3. Split brain region by using Surface algorithm. Movie S4. Lymphatic vessels in hippocampus. Movie S5. Lymphatic vessels in hippocampus of Control and Stress mice (light-sheet microscopy). Movie S6. Lymphatic vessels in hippocampus of Control and Stress mice (confocal microscopy). [file research.0120.f2.zip]

Archive with 6 entries (6 files):
- Movie S1.mp4
- Movie S2.mp4
- Movie S2R1.mp4
- Movie S3.mp4
- Movie S4.mp4
- Movie S5.mp4
